# Supplementary material for: Genome-wide identification and expression analysis of late embryogenesis abundant (LEA) genes reveal their potential roles in somatic embryogenesis in hybrid sweetgum (Liquidambar styraciflua × Liquidambar formosana)
Source: For Res (Fayettev). 2023 May 29;3:12. doi: 10.48130/FR-2023-0012 (PMC11533890; doi:10.48130/FR-2023-0012)
Supplement: Supplementary file 1 — Supplementary data to this article can be found online. [file FR-2023-0012-S1.zip]

Archive with 2 entries (2 files):
- 10.48130_FR-2023-0012-Suppl-TableS2.pdf
- 10.48130_FR-2023-0012-Suppl-TableS1.pdf
